# Supplementary material for: Fluorescently Tagged Verticillium dahliae to Understand the Infection Process on Cotton (Gossypium hirsutum) and Weed Plant Species
Source: Pathogens. 2024 May 23;13(6):442. doi: 10.3390/pathogens13060442 (PMC11207081; doi:10.3390/pathogens13060442)
Supplement: Supplementary file 1 [file pathogens-13-00442-s001.zip]

Archive with 1 entries (1 files):
- pathogens-2983062-supplementary.pdf
